# Supplementary material for: Uncovering Microbial Composition in Human Breast Cancer Primary Tumour Tissue Using Transcriptomic RNA-seq
Source: Int J Mol Sci. 2021 Aug 22;22(16):9058. doi: 10.3390/ijms22169058 (PMC8396677; doi:10.3390/ijms22169058)
Supplement: Supplementary file 1 [file ijms-22-09058-s001.zip]

Archive with 2 entries (2 files):
- Figure S1_v2_ps.pdf
- Table_allsamples.xlsx
